# Supplementary material for: The Combination of PPARα Agonist GW7647 and Imeglimin Has Potent Effects on High-Glucose-Induced Cellular Biological Responses in Human Retinal Pigment Epithelium Cells
Source: Bioengineering (Basel). 2025 Mar 8;12(3):265. doi: 10.3390/bioengineering12030265 (PMC11939608; doi:10.3390/bioengineering12030265)
Supplement: Supplementary file 1 [file bioengineering-12-00265-s001.zip]

Archive with 1 entries (1 files):
- bioengineering-3297756-supplementary.pptx
